# Supplementary material for: Primary TSC2-/meth Cells Induce Follicular Neogenesis in an Innovative TSC Mouse Model
Source: Int J Mol Sci. 2022 Aug 26;23(17):9713. doi: 10.3390/ijms23179713 (PMC9456283; doi:10.3390/ijms23179713)
Supplement: Supplementary file 1 [file ijms-23-09713-s001.zip]

Archive with 1 entries (1 files):
- ijms-1832000-supplementary.pdf
